# Supplementary material for: A Strategy for Identification and Structural Characterization of Compounds from Plantago asiatica L. by Liquid Chromatography-Mass Spectrometry Combined with Ion Mobility Spectrometry
Source: Molecules. 2022 Jul 4;27(13):4302. doi: 10.3390/molecules27134302 (PMC9268332; doi:10.3390/molecules27134302)
Supplement: Supplementary file 1 [file molecules-27-04302-s001.zip]

Archive with 1 entries (1 files):
- molecules-1745264-supplementary.pdf
